# Supplementary material for: An Exceptional Response to Dostarlimab in Mismatch Repair Deficient, Microsatellite Instability-High and Platinum Refractory Endometrial Cancer
Source: Curr Oncol. 2022 Jul 22;29(8):5209–12. doi: 10.3390/curroncol29080413 (PMC9332114; doi:10.3390/curroncol29080413)
Supplement: Supplementary file 1 [file curroncol-29-00413-s001.zip]

Archive with 1 entries (1 files):
- curroncol-1823354-supplementary.mp4
